# Supplementary material for: Enthalpy–Entropy Compensation in the Promiscuous Interaction of an Intrinsically Disordered Protein with Homologous Protein Partners
Source: Biomolecules. 2021 Aug 13;11(8):1204. doi: 10.3390/biom11081204 (PMC8391806; doi:10.3390/biom11081204)
Supplement: Supplementary file 1 [file biomolecules-11-01204-s001.zip]

Archive with 1 entries (1 files):
- biomolecules-1317970-supplementary.pdf
